# Supplementary material for: Apical size and deltaA expression predict adult neural stem cell decisions along lineage progression
Source: Sci Adv. 2023 Sep 1;9(35):eadg7519. doi: 10.1126/sciadv.adg7519 (PMC10854430; doi:10.1126/sciadv.adg7519)
Supplement: Supplementary file 2 — Movies S1 and S2 [file sciadv.adg7519_movies_s1_and_s2.zip]

Archive with 2 entries (2 files):
- adg7519_Movie_S1.mp4
- adg7519_Movie_S2.mp4
